# Supplementary material for: A Comprehensive Transcriptome Analysis Identifies FXN and BDNF as Novel Targets of miRNAs in Friedreich’s Ataxia Patients
Source: Mol Neurobiol. 2020 Apr 14;57(6):2639–53. doi: 10.1007/s12035-020-01899-1 (PMC7253519; doi:10.1007/s12035-020-01899-1)
Supplement: Supplementary file 4 — Transcripts downregulated or upregulated in FRDA cells and predicted to be targets of miRNAs: 10a-5p, 148a-3p and 224-5p (FDR<0.05). Downregulated and upregulated transcripts are shown in separate tabs. Columns indicate locus, gene name, average normalized DESeq counts for CTRL, average normalized DESeq counts for FRDA, fold change, p-value and FDR. (XLSX 55 kb) [file 12035_2020_1899_MOESM4_ESM.xlsx]

## Sheet: downregulated miR-10a-5p
locus	gene	CTRL	FRDA	log2 ratio	p-value	FDR
chr14:63178958-63568584	KCNH5	10.6314	0.421079	-4.6581	0.00696216	0.0351612
chr2:176981492-176984670	HOXD10	148.263	10.5268	-3.81602	8.99561e-05	0.00166525
chr1:199996730-200146550	NR5A2	19.4591	1.62242	-3.58423	0.00972606	0.0447269
chr13:28874483-29069265	FLT1	279.748	108.214	-1.37024	0.0102234	0.0462767
chr12:114791735-114846247	TBX5	260.385	121.884	-1.09514	0.00637077	0.0330556
chr11:27676442-27743605	BDNF	713.627	363.023	-0.975108	0.00842668	0.0403421
chr17:48188673-48207246	SAMD14	126.193	75.685	-0.737556	0.00228526	0.0161632
chr17:42634812-42638630	FZD2	1426.72	924.748	-0.625568	1.24082e-05	0.000399066
chr6:130339728-130462594	L3MBTL3	432.684	282.008	-0.617576	2.223e-06	0.000112725
chr14:77228235-77249363	VASH1	329.606	222.129	-0.569345	0.00410708	0.0241273
chr7:106297211-106301634	CCDC71L	1854.73	1259.05	-0.558876	0.000250224	0.0034848
chr12:46751971-46766645	SLC38A2	28791.8	20267.9	-0.50646	0.00157834	0.0126826
chr12:31944119-31945175	H3F3C	12.8839	9.19113	-0.487259	0.0016319	0.0129822
chr17:79476997-79479892	ACTG1	102813	74454.7	-0.465587	0.000106767	0.00188364
chr11:61640998-61659006	FADS3	2223.53	1644.06	-0.43559	0.00204621	0.0150111
chr2:61404555-61414686	AHSA2	1548.67	1156.42	-0.421369	3.03312e-05	0.000768684
chr1:43212006-43232755	LEPRE1	5138.24	4043.08	-0.34582	0.00679012	0.0345669
chr5:53813589-53842416	SNX18	4953.09	3915.8	-0.339025	0.00667497	0.0341517
chr10:76586171-76792380	KAT6B	1013.72	802.64	-0.336838	0.00274063	0.0182462
chr3:29322803-30051886	RBMS3	3199.35	2555.56	-0.324141	0.00637907	0.0330883
chr6:118781935-119031238	CEP85L	801.144	652.808	-0.295402	0.00143725	0.0118677
chr10:89623195-89728532	PTEN	4449.73	3637.87	-0.290623	0.00874127	0.0414997
chr6:116421999-116566853	NT5DC1	315.4	259.067	-0.283855	0.00309998	0.0199555
chr2:208394616-208470284	CREB1	1582.85	1319.22	-0.262837	6.42363e-05	0.0013257
chr4:106067842-106200960	TET2	494.439	412.756	-0.260503	0.00825627	0.0398561
chr18:33569792-33647373	RPRD1A	1136.37	963.738	-0.237722	0.000169905	0.00264753
chr17:73772515-73775860	H3F3B	6442.86	5465.01	-0.237477	0.0053588	0.0291786
chr11:65101225-65120451	DPF2	686.279	583.718	-0.233525	0.000142853	0.0023335
chr7:112405787-112430478	TMEM168	866.137	748.868	-0.209883	0.00935219	0.0435006
chr6:71377479-71571716	SMAP1	720.604	626.039	-0.202955	6.91118e-07	4.55174e-05
chr2:211295973-211341499	LANCL1	1724.4	1522.73	-0.179435	0.00393275	0.0234194
chr8:95500005-95565746	KIAA1429	2381.05	2118.96	-0.168239	0.000982071	0.00905224
chr8:53535018-53627026	RB1CC1	2526.73	2328.54	-0.117846	0.0110501	0.0487379

## Sheet: upregulated miR-10a-5p
locus	gene	CTRL	FRDA	log2 ratio	p-value	FDR
chr1:38275239-38325292	MTF1	508.548	561.29	0.142362	0.00804008	0.0391045
chr17:37560538-37607527	MED1	1273	1413.11	0.150637	0.00180085	0.0137568
chr22:41921803-41940479	POLR3H	819.255	916.513	0.161843	0.000972899	0.00901008
chr12:69864129-69973562	FRS2	773.108	865.339	0.162596	0.00132683	0.0112194
chr3:57541981-57547768	PDE12	600.048	686.609	0.194411	3.3451e-05	0.000821661
chr5:179921417-180005353	CNOT6	484.717	560.889	0.210572	0.000435878	0.00512333
chr17:27582854-27621166	NUFIP2	3157.38	3701.75	0.229478	0.00815427	0.0395071
chr9:129567285-129600487	ZBTB43	523.123	613.446	0.229786	0.000632867	0.0066594
chr12:133345495-133405288	GOLGA3	6564.62	7719.68	0.233829	0.00951694	0.0440561
chr17:76670130-76778376	CYTH1	484.647	576.683	0.250843	0.000490754	0.00555662
chr1:179923908-180084015	CEP350	2144.45	2557.92	0.254362	7.96927e-05	0.00153543
chr17:49039535-49198226	SPAG9	4401.64	5283.97	0.263583	8.91739e-05	0.00165842
chr14:70078310-70181861	KIAA0247	416.573	503.822	0.274345	0.00907578	0.0425482
chr2:37064841-37193615	STRN	1092.67	1326.79	0.280084	0.000104347	0.00185479
chr3:63850233-63989136	ATXN7	462.672	564.772	0.287678	0.000291502	0.00387988
chr2:85545141-85555419	TGOLN2	3859.66	4724.47	0.291678	0.00556532	0.0299091
chr1:224572845-224622001	WDR26	2442.44	2990.53	0.292075	0.000709391	0.00722992
chr12:111890018-112037480	ATXN2	430.305	535.521	0.315584	0.0109264	0.0483599
chr6:20402137-20493945	E2F3	429.298	535.234	0.31819	1.9694e-05	0.000560348
chr19:19496642-19619741	GATAD2A	1718.96	2144.11	0.318843	3.13971e-05	0.000788793
chr16:58035277-58055527	USB1	106.075	133.003	0.326372	0.00888261	0.0419898
chr4:77079892-77135052	SCARB2	5937.77	7491.04	0.335244	1.28003e-06	7.32187e-05
chr20:2082528-2129198	STK35	439.46	559.137	0.347472	0.000592247	0.0063823
chr9:95473645-95527083	BICD2	1554.79	1989.35	0.355574	1.50852e-05	0.000465249
chr13:42614172-42803891	DGKH	275.184	358.967	0.383456	0.00013682	0.0022663
chr2:69685127-69870977	AAK1	965.752	1269.4	0.394418	0.000950969	0.00888162
chr4:3076408-3245687	HTT	1831.75	2416.56	0.39973	3.22853e-05	0.000807425
chr20:31407699-31438211	MAPRE1	1571.33	2086.58	0.409152	0.00131078	0.0111349
chr8:22844930-22877710	RHOBTB2	554.394	737.904	0.412523	4.61048e-05	0.00104692
chrX:49687225-49863892	CLCN5	440.767	601.761	0.449173	3.3427e-05	0.000821661
chr1:204797782-204991950	NFASC	1543.34	2116.74	0.455784	0.00877251	0.0416241
chr6:11538460-11583757	TMEM170B	162.103	223.131	0.460985	0.00751427	0.0371689
chr12:14939412-14956401	WBP11	449.732	640.965	0.511179	0.00155071	0.0125537
chr19:13106584-13209610	NFIX	2248.36	3265.23	0.538308	0.00811328	0.0393777
chr12:54624731-54673915	CBX5	3040.08	4491.64	0.563132	0.000161559	0.00255818
chr22:45559726-45583890	NUP50	1242.99	1867.67	0.587423	2.92162e-06	0.000139792
chr20:33302578-33413433	NCOA6	244.782	371.938	0.603563	0.00219141	0.015662
chr9:112810878-112934791	AKAP2	16.3209	25.5706	0.647768	0.00220258	0.0157214
chr15:60780483-61521502	RORA	737.598	1190.95	0.691204	0.000271046	0.00369387
chr10:30301729-30348488	KIAA1462	3983.14	6638.44	0.736939	0.00498662	0.0277182
chr10:128933690-128994422	FAM196A	35.2652	59.7432	0.760527	6.16771e-05	0.00129389
chr2:20400558-20425194	SDC1	1408.34	2887.84	1.03599	0.00169381	0.0132452
chr17:38444146-38459413	CDC6	160.995	349.836	1.11966	0.000276033	0.00373718
chr2:166326157-166545917	CSRNP3	18.2388	40.3997	1.14733	0.0094586	0.0438647
chr17:46626232-46651810	HOXB3	219.391	524.672	1.25791	3.0393e-13	2.66156e-10
chr12:77415026-77459360	E2F7	131.842	348.188	1.40106	0.00304546	0.019712
chr5:149109815-149234585	PPARGC1B	9.06645	24.3774	1.42694	0.000666256	0.00691826
chr9:99148225-99180669	ZNF367	140.063	388.458	1.47169	0.000178248	0.00272835
chr3:238279-451097	CHL1	0.646897	13.3781	4.37019	0.000590678	0.00637369

## Sheet: downregulated miR-148a-3p
locus	gene	CTRL	FRDA	log2 ratio	p-value	FDR
chr17:56378588-56406152	BZRAP1	322.414	139.223	-1.21152	9.90764e-06	0.000339096
chr4:120415550-120549981	PDE5A	1495.61	709.79	-1.07527	0.00251563	0.0172412
chr3:194406622-194409766	FAM43A	811.222	419.445	-0.951615	0.00347623	0.0216688
chr14:23440410-23451848	AJUBA	2423.41	1279.65	-0.921289	4.80745e-08	6.46155e-06
chr1:94994732-95007413	F3	2991.04	1613.23	-0.890699	0.00130387	0.011099
chr1:66258193-66840262	PDE4B	825.36	445.236	-0.890454	0.00217956	0.0156114
chr1:101702305-101707076	S1PR1	498.179	284.367	-0.808911	0.0114411	0.0499557
chrX:12993226-12995346	TMSB4X	49100.1	31245.4	-0.652081	0.00372232	0.0225687
chr4:139085248-139163503	SLC7A11	4370.51	2895.28	-0.594097	0.00468103	0.0265007
chr2:85132763-85133799	TMSB10	24867.9	16798.4	-0.565961	0.00196246	0.0146287
chr17:27041299-27045286	RAB34	2089.89	1549.7	-0.431438	8.42851e-19	3.48329e-15
chr3:176738542-176915048	TBL1XR1	6409.34	4857.48	-0.399966	0.000151038	0.00243354
chr19:56132107-56135941	ZNF784	131.57	101.336	-0.376678	1.08399e-08	1.99105e-06
chr19:55996557-55998935	NAT14	269.444	209.095	-0.365828	0.0017202	0.0133505
chr11:62443972-62446527	UBXN1	1324.27	1045.93	-0.340415	2.15526e-06	0.00011134
chr6:41040707-41070146	NFYA	635.53	510.357	-0.316452	0.00077653	0.00767293
chr5:133492082-133512724	SKP1	3943.18	3180.25	-0.310216	0.00878371	0.0416653
chr19:10654647-10664094	ATG4D	158.978	128.374	-0.308467	0.00231542	0.0163016
chr10:89623195-89728532	PTEN	4449.73	3637.87	-0.290623	0.00874127	0.0414997
chr3:180630234-180700539	FXR1	2708.54	2215.04	-0.290179	6.78398e-13	5.34028e-10
chrX:74273007-74376175	ABCB7	413.22	339.953	-0.281574	5.00383e-08	6.61747e-06
chr2:190634993-190649097	ORMDL1	991.154	815.736	-0.281006	0.00166109	0.0131071
chr18:8717369-8832775	SOGA2	4832.23	3977.77	-0.280727	0.00835118	0.0401318
chr10:52065345-52383737	SGMS1	1124.28	926.75	-0.278742	0.000697045	0.007141
chr2:28974614-29025806	PPP1CB	5379.27	4436.57	-0.277966	4.1061e-09	9.69685e-07
chr10:112658488-112679124	EIF4E3	274.944	226.955	-0.276732	0.00152539	0.0124324
chr12:51985020-52206648	SCN8A	1128.59	937.175	-0.268135	0.00365662	0.0223439
chr11:93469096-93474703	TAF1D	559.255	464.495	-0.267845	0.00241303	0.016777
chr4:106067842-106200960	TET2	494.439	412.756	-0.260503	0.00825627	0.0398561
chr12:58138784-58142026	TSPAN31	517.608	433.82	-0.254764	0.00208595	0.0151906
chr17:27206357-27224715	FLOT2	908.187	761.476	-0.254191	0.00231443	0.0163016
chr9:91003297-91093622	SPIN1	3265.19	2739.96	-0.253013	2.50299e-07	2.23659e-05
chr14:92524896-92572965	ATXN3	837.578	702.895	-0.252913	0.00414308	0.0242784
chr12:133757995-133783697	ZNF268	713.691	603.698	-0.241472	0.000396961	0.00483935
chr12:22778076-22843608	ETNK1	1029.07	871.431	-0.239885	0.00396828	0.02358
chr22:36134783-36424585	RBFOX2	5341.82	4540.86	-0.234367	0.00015493	0.00247714
chr6:24705090-24719403	C6orf62	2960.18	2521.94	-0.23115	6.89971e-05	0.00138589
chr19:7599038-7626653	PNPLA6	2120.72	1814.11	-0.225289	0.010077	0.0457895
chr11:107879408-107978488	CUL5	1806.88	1555.88	-0.215769	7.87148e-05	0.00152727
chr6:64356431-64424405	PHF3	2402.88	2085.6	-0.204298	0.00467631	0.0264831
chr12:77157854-77247474	ZDHHC17	1148.88	1001.18	-0.198526	0.00111564	0.00993139
chr17:79869815-79876058	SIRT7	266.279	233.151	-0.191678	0.00946716	0.0438647
chr7:77325743-77409120	RSBN1L	353.76	310.153	-0.18979	0.00369413	0.0224848
chr1:78161674-78225564	USP33	2672.68	2354.67	-0.182766	0.00540514	0.029365
chr2:27593363-27600400	SNX17	3511.37	3094.93	-0.182127	0.000455452	0.00528728
chr12:76438672-76478738	NAP1L1	5716.22	5040.27	-0.181559	0.00698719	0.0352365
chr8:17086740-17104387	CNOT7	1526.05	1349.11	-0.177786	0.000810299	0.00789803
chr11:11862970-11980872	USP47	3246.33	2871.39	-0.17706	0.0100605	0.045746
chr3:49199968-49203785	CCDC71	446.658	397.072	-0.169771	0.000241518	0.00339213
chr12:67663061-67708388	CAND1	4818.4	4283.64	-0.169715	0.000599522	0.00642717
chr4:103717133-103790032	UBE2D3	5120.26	4568.84	-0.164388	8.04958e-06	0.000292456
chr1:46744072-46769038	LRRC41	2569.75	2315.58	-0.150254	0.00184649	0.0140124
chr10:21823101-22032559	MLLT10	734.412	665.285	-0.142617	0.0106359	0.0474483
chr2:86333305-86369280	PTCD3	1426.48	1294.33	-0.140262	0.00171309	0.0133392
chr17:7218951-7232638	NEURL4	846.277	770.47	-0.135391	0.00966196	0.0444908

## Sheet: upregulated miR-148a-3p
locus	gene	CTRL	FRDA	log2 ratio	p-value	FDR
chr15:59955062-59981642	BNIP2	1894.4	2049.26	0.113359	0.00956295	0.0441951
chr9:26903368-26947468	PLAA	767.87	836.77	0.12397	0.00528509	0.0288724
chr16:67143915-67182442	C16orf70	297.587	327.988	0.140334	0.0104467	0.046973
chr1:38275239-38325292	MTF1	508.548	561.29	0.142362	0.00804008	0.0391045
chr4:170541672-170644338	CLCN3	1917.1	2126.48	0.149546	0.00893044	0.0421677
chr17:37560538-37607527	MED1	1273	1413.11	0.150637	0.00180085	0.0137568
chr1:200708686-200829831	CAMSAP2	2077.91	2316.17	0.156607	0.000150631	0.00243172
chr3:15090019-15106816	MRPS25	549.503	615.139	0.162787	0.00301013	0.0195292
chr2:131805449-131851004	FAM168B	3475.44	3917.7	0.172812	1.51298e-05	0.000465756
chr6:86317502-86353043	SYNCRIP	3417.86	3854.26	0.173362	0.00880579	0.041746
chr4:146054802-146100832	OTUD4	1204.93	1360.16	0.174821	0.00928434	0.0432824
chr5:125936607-125962944	PHAX	1219.25	1380.28	0.178971	0.00043067	0.00508529
chr14:65472819-65569262	MAX	733.292	833.383	0.184592	0.000272049	0.00370319
chr1:173900352-173962210	RC3H1	1118.89	1272.35	0.185419	0.0046558	0.0264014
chr16:22019456-22095972	C16orf52	354.801	403.933	0.187107	0.00747844	0.0370138
chr12:56665483-56694175	CS	1316.28	1508.53	0.196671	0.00312683	0.0200831
chr7:123321997-123389116	WASL	939.011	1076.56	0.19721	0.000550969	0.00604385
chr5:179921417-180005353	CNOT6	484.717	560.889	0.210572	0.000435878	0.00512333
chr1:154193325-154243329	UBAP2L	1963.25	2284.86	0.21886	0.000904455	0.00855351
chr1:109512838-109584850	WDR47	645.117	751.036	0.219323	0.0109533	0.0484141
chr10:74092588-74114907	DNAJB12	1095.96	1278.74	0.222532	1.61539e-06	8.78421e-05
chr9:128024111-128127290	GAPVD1	1602.85	1871.71	0.223719	0.00415876	0.0243013
chr16:75032915-75144892	ZNRF1	189.687	221.508	0.223742	0.0105635	0.0472471
chrX:146993469-147032647	FMR1	758.632	886.773	0.225165	0.000983072	0.00905224
chr16:23474863-23521815	GGA2	1054.67	1235.28	0.228038	0.00309541	0.0199494
chr17:27582854-27621166	NUFIP2	3157.38	3701.75	0.229478	0.00815427	0.0395071
chr12:121124949-121139667	MLEC	4848.87	5703.05	0.234083	0.00145953	0.0120097
chr12:123773656-123834988	SBNO1	2032.85	2410.53	0.245848	1.08644e-05	0.00036022
chr22:50247497-50283726	ZBED4	426.668	507.213	0.249478	0.0046829	0.0265022
chr1:35315963-35325417	SMIM12	660.695	791.81	0.26117	8.09212e-05	0.00154648
chr10:60094739-60130513	UBE2D1	542.17	649.909	0.261493	0.00107944	0.00970915
chr5:173315331-173387313	CPEB4	665.359	798.183	0.262585	0.00270259	0.0180686
chr10:64926988-65225722	JMJD1C	1779.41	2136.21	0.263652	0.000524879	0.00583443
chr12:50478983-50494494	SMARCD1	582.725	701.244	0.267103	0.00366157	0.0223603
chr15:66679211-66783882	MAP2K1	863.855	1041.5	0.269805	0.000283485	0.00380689
chr14:68213237-68283306	ZFYVE26	1103.67	1330.98	0.270186	0.00188393	0.0142012
chr19:55741147-55770038	PPP6R1	1367.78	1653.45	0.273648	8.89124e-07	5.56747e-05
chr7:97736197-97838944	LMTK2	670.02	812.655	0.27844	0.000219517	0.003161
chr20:4666797-4682234	PRNP	6271.48	7608.46	0.278798	0.00434933	0.0251307
chr2:96915946-96931751	TMEM127	1236.75	1501.42	0.279772	0.000111964	0.00196068
chr15:52839432-52861213	ARPP19	2585.78	3143.56	0.281798	0.000834879	0.00805685
chr10:101909847-101945814	ERLIN1	1245.91	1520.41	0.287261	0.0048313	0.0271009
chr3:122140748-122233786	KPNA1	1516.85	1853.27	0.289	7.68997e-05	0.00149732
chr16:85008067-85045141	ZDHHC7	2443.37	3008.99	0.300405	0.00794956	0.0387653
chr14:74433181-74486026	ENTPD5	173.919	216.179	0.313811	0.00461168	0.0262339
chr12:110719032-110788897	ATP2A2	4775	5938.5	0.314598	0.00472889	0.0267076
chr6:20402137-20493945	E2F3	429.298	535.234	0.31819	1.9694e-05	0.000560348
chr19:19312224-19314238	NR2C2AP	95.5764	119.193	0.318574	0.0103572	0.0467294
chr2:70142173-70170076	MXD1	188.812	238.447	0.336719	0.0072391	0.0362113
chr17:42472645-42580957	GPATCH8	502.196	635.478	0.339591	0.00355194	0.0219814
chr1:17733251-17766250	RCC2	1784.13	2260.67	0.34153	0.00246407	0.0170204
chr1:36348810-36389899	AGO1	881.635	1117.77	0.342365	4.54144e-05	0.00103266
chr3:52937583-53080089	SFMBT1	149.554	189.891	0.3445	3.57683e-05	0.000863191
chr18:52889562-53303188	TCF4	3614.26	4597.03	0.347004	0.00617913	0.0322842
chrX:19552083-19905744	SH3KBP1	1581.77	2012.52	0.347466	0.000325338	0.00419966
chr3:197398314-197476568	KIAA0226	509.678	649.092	0.348834	0.00100601	0.00920835
chr3:64079526-64211131	PRICKLE2	653.854	842.595	0.365872	0.0110793	0.0488275
chr6:7281288-7313541	SSR1	3529.55	4562.41	0.370312	3.35959e-05	0.000823996
chrX:153287264-153363188	MECP2	720.681	931.677	0.370469	0.00254078	0.0173561
chr19:4045216-4066816	ZBTB7A	459.301	595.508	0.374683	0.00771031	0.0379455
chr1:156163730-156182587	SLC25A44	290.899	378.142	0.378411	0.000342077	0.00436111
chr7:90338712-90839904	CDK14	979.591	1281.94	0.388078	3.92834e-06	0.000174568
chr19:4675244-4723855	DPP9	928.066	1226.42	0.402153	0.000901414	0.00852963
chr6:30568177-30585084	PPP1R10	648.127	860.916	0.409597	0.000121631	0.00208576
chr8:141541264-141645646	AGO2	593.125	803.628	0.438193	1.537e-06	8.4133e-05
chr12:122459861-122499950	BCL7A	169.152	229.672	0.441255	0.00107951	0.00970915
chr1:179068462-179198819	ABL2	2839.91	3882.91	0.451294	0.00126003	0.0108657
chr11:119508808-119599435	PVRL1	96.083	132.092	0.459191	0.00401486	0.0237884
chr19:57154527-57168614	SMIM17	33.3937	46.042	0.463375	0.000358776	0.00448633
chr1:16693525-16724643	SZRD1	1320.03	1832.2	0.473007	0.00228284	0.0161632
chr12:56631591-56652143	ANKRD52	1037.98	1444.44	0.476736	0.000248084	0.00346319
chr13:113344643-113541482	ATP11A	386.641	545.064	0.495431	0.00218226	0.0156169
chr9:132934857-132999583	NCS1	1677.63	2365.63	0.4958	0.00010778	0.00189746
chr20:3776401-3786761	CDC25B	1005.38	1418.91	0.49705	0.00985976	0.0451639
chr12:111843752-111889427	SH2B3	1092.6	1565.65	0.519002	0.000171384	0.00265524
chr19:13106584-13209610	NFIX	2248.36	3265.23	0.538308	0.00811328	0.0393777
chr4:1873123-1983934	WHSC1	1977.34	2900.1	0.552542	0.010108	0.0459
chr10:60272904-60588845	BICC1	3215.72	4734.14	0.557961	6.61776e-05	0.00135142
chr12:54624731-54673915	CBX5	3040.08	4491.64	0.563132	0.000161559	0.00255818
chr19:10244022-10305755	DNMT1	1475.3	2186.28	0.567464	0.00121868	0.0106299
chr20:48249483-48330421	B4GALT5	1573.47	2347.03	0.576891	0.00177416	0.0136096
chr2:39208690-39347604	SOS1	796.917	1188.93	0.57716	0.00603888	0.031823
chr11:83166056-85338314	DLG2	19.6542	29.6166	0.591571	0.00724849	0.0362447
chr17:53469974-53499341	MMD	152.309	230.495	0.597728	0.00882788	0.0418148
chr1:12227060-12269277	TNFRSF1B	169.333	258.685	0.61133	0.00186674	0.0141102
chr14:92788925-92967825	SLC24A4	16.2028	24.9277	0.621504	0.0003076	0.00402289
chr2:99235569-99347589	MGAT4A	22.9962	35.7955	0.638382	0.000414134	0.0049689
chr9:107543284-107690527	ABCA1	2451.48	3843.03	0.648592	0.00343994	0.0215237
chr7:55086725-55275031	EGFR	1866	2982.31	0.676481	0.000483197	0.00551045
chr5:612405-653666	CEP72	35.3119	56.8492	0.686986	0.00329349	0.0208448
chr15:60780483-61521502	RORA	737.598	1190.95	0.691204	0.000271046	0.00369387
chr1:110453233-110473616	CSF1	2061.68	3571.44	0.792688	0.00183496	0.0139529
chr11:46878268-46940173	LRP4	451.846	791.612	0.808962	4.16609e-11	2.2216e-08
chr4:113739239-114304896	ANK2	1967.37	3491.1	0.827415	0.00202443	0.0148935
chr1:53708041-53793821	LRP8	146.113	260.51	0.834255	4.49893e-05	0.00102441
chrX:150151763-150159248	HMGB3	370.661	670.477	0.855087	0.00633024	0.032897
chr20:47240793-47444420	PREX1	224.225	408.449	0.865205	0.00842664	0.0403421
chr16:18802991-18812857	ARL6IP1	2582.23	4758.8	0.881984	0.00319387	0.020401
chr3:185764106-185826901	ETV5	788.549	1460.98	0.889665	8.78035e-08	1.07517e-05
chr12:81652045-82153109	PPFIA2	9.74624	18.5969	0.932143	0.00171154	0.0133377
chr2:42162508-42180943	C2orf91	4.17006	8.1036	0.958497	0.00277134	0.0183988
chr12:54402890-54406545	HOXC8	231.548	578.217	1.3203	5.03475e-09	1.14013e-06
chr16:79627745-79634622	MAF	275.333	691.17	1.32786	0.00230654	0.0162668
chr14:53019866-53104431	GPR137C	13.9719	35.2747	1.33611	4.64732e-06	0.000199545
chr16:89803959-89883065	FANCA	99.4009	251.127	1.33709	0.0020797	0.0151652
chr4:122737599-122745088	CCNA2	484.008	1237.22	1.354	0.00270413	0.0180687
chr1:26737269-26756219	LIN28A	1.55917	4.06053	1.38089	1.15996e-05	0.00038122
chr12:77415026-77459360	E2F7	131.842	348.188	1.40106	0.00304546	0.019712
chr5:149109815-149234585	PPARGC1B	9.06645	24.3774	1.42694	0.000666256	0.00691826
chr21:38996785-39288741	KCNJ6	57.6589	161.064	1.48202	7.55095e-06	0.000279876
chr20:39314517-39317876	MAFB	123.07	362.742	1.55947	0.000338564	0.00432855
chr10:95256369-95288849	CEP55	346.357	1037.38	1.58261	0.00394053	0.0234488
chr14:26915089-27066960	NOVA1	29.7516	95.8038	1.68711	0.000747894	0.0074641
chr6:119280996-119470358	FAM184A	3.45381	11.1456	1.69021	3.5857e-07	2.90565e-05
chr7:87563566-87832204	ADAM22	15.9829	52.2553	1.70905	0.0010691	0.00965223
chr18:29202209-29264686	B4GALT6	40.2183	149.555	1.89475	8.43497e-12	5.57754e-09
chr6:152011631-152424408	ESR1	19.1955	85.8005	2.16022	3.34221e-05	0.000821661
chr20:13202418-13281297	ISM1	9.45425	42.4228	2.16581	0.008506	0.0406102
chr7:86506223-86689014	KIAA1324L	199.434	1263.75	2.66373	9.6683e-05	0.00175057
chr8:81540686-81787016	ZNF704	43.5276	308.651	2.82597	3.00189e-07	2.57121e-05

## Sheet: downregulated miR-224-5p
locus	gene	CTRL	FRDA	log2 ratio	p-value	FDR
chr2:176981492-176984670	HOXD10	148.263	10.5268	-3.81602	8.99561e-05	0.00166525
chr7:27220776-27224835	HOXA11	419.635	211.615	-0.987693	4.23068e-05	0.000975418
chr2:100163716-100759037	AFF3	674.696	348.447	-0.953298	0.000680354	0.00702056
chr1:955503-991499	AGRN	2765.09	1589.88	-0.798413	1.21475e-07	1.39342e-05
chr9:133320094-133376661	ASS1	4913.84	3202.41	-0.617695	0.00549392	0.0296952
chr8:57073468-57123859	PLAG1	594.68	418.267	-0.507689	0.00736264	0.036594
chr2:219940046-220025587	NHEJ1	322.103	240.504	-0.42146	6.54687e-06	0.000249369
chrX:100910268-100914863	ARMCX2	2753.58	2057.89	-0.420144	5.79158e-07	3.9831e-05
chr3:176738542-176915048	TBL1XR1	6409.34	4857.48	-0.399966	0.000151038	0.00243354
chr1:32666202-32670991	CCDC28B	163.121	125.741	-0.37548	8.72024e-05	0.00162746
chr20:62887048-62907579	PCMTD2	1197.49	924.522	-0.373237	3.25552e-05	0.000812945
chr1:78030190-78148343	ZZZ3	2038.53	1623.25	-0.328643	4.67481e-11	2.3418e-08
chr2:46926099-46989927	SOCS5	5399.61	4343.15	-0.314111	0.00631397	0.0328331
chr19:34972880-34992085	WTIP	674.669	545.239	-0.307291	0.000415798	0.00497363
chr4:15606007-15657035	FBXL5	1957.68	1589.85	-0.300256	0.00128083	0.0109802
chr6:118781935-119031238	CEP85L	801.144	652.808	-0.295402	0.00143725	0.0118677
chrX:47004617-47046214	RBM10	1248.56	1018.91	-0.293232	2.8528e-07	2.49731e-05
chr10:89623195-89728532	PTEN	4449.73	3637.87	-0.290623	0.00874127	0.0414997
chr8:95835518-95892721	INTS8	922.833	760.814	-0.278526	0.000274967	0.00373284
chr10:112658488-112679124	EIF4E3	274.944	226.955	-0.276732	0.00152539	0.0124324
chr12:49760688-49921207	SPATS2	479.271	404.493	-0.244725	0.000140996	0.0023146
chr18:33569792-33647373	RPRD1A	1136.37	963.738	-0.237722	0.000169905	0.00264753
chr17:73772515-73775860	H3F3B	6442.86	5465.01	-0.237477	0.0053588	0.0291786
chr17:55916287-55927433	MRPS23	512.592	436.864	-0.230626	0.00350192	0.0217878
chr7:112405787-112430478	TMEM168	866.137	748.868	-0.209883	0.00935219	0.0435006
chr2:149402560-149545136	EPC2	721.331	624.354	-0.208297	1.68941e-05	0.000500495
chr1:153700567-153746555	INTS3	2239.03	1944.67	-0.203348	0.00594497	0.0314549
chr15:65409717-65426174	PDCD7	475.064	412.891	-0.20236	0.00122166	0.0106398
chr1:93811478-93828148	DR1	2196.84	1914.51	-0.198452	0.00266561	0.0178764
chr2:105954013-105961984	C2orf49	227.803	198.935	-0.195486	0.00215011	0.0154569
chr11:85368608-85376182	CREBZF	2255.08	1970.81	-0.19439	0.00122604	0.0106583
chr10:43881065-43904696	HNRNPF	4658.37	4077.02	-0.192312	0.00328969	0.020836
chr12:76438672-76478738	NAP1L1	5716.22	5040.27	-0.181559	0.00698719	0.0352365
chr3:49199968-49203785	CCDC71	446.658	397.072	-0.169771	0.000241518	0.00339213

## Sheet: upregulated miR-224-5p
locus	gene	CTRL	FRDA	log2 ratio	p-value	FDR
chr11:46638826-46697568	ATG13	1273.08	1400.77	0.137891	0.00610992	0.0320147
chr17:37560538-37607527	MED1	1273	1413.11	0.150637	0.00180085	0.0137568
chr4:146054802-146100832	OTUD4	1204.93	1360.16	0.174821	0.00928434	0.0432824
chr17:48770551-48785270	ANKRD40	1655.33	1869.63	0.175635	1.4263e-05	0.000443199
chr1:113933475-114228545	MAGI3	444.152	508.828	0.196126	0.00597863	0.0315659
chr17:4172512-4269969	UBE2G1	960.441	1105.4	0.202795	0.000984022	0.00905224
chr17:30677157-30697468	ZNF207	2592.95	2986.21	0.203719	0.00171788	0.0133505
chr3:185304031-185348885	SENP2	616.297	713.44	0.211167	0.00108784	0.0097575
chr6:43490068-43543812	XPO5	983.499	1140.11	0.213173	0.00407392	0.0240007
chr1:244816352-244872334	DESI2	1803.61	2095.41	0.21635	1.52246e-05	0.000466071
chr6:17615269-17706818	NUP153	1317.3	1541.9	0.227132	0.0108949	0.0482462
chr17:27582854-27621166	NUFIP2	3157.38	3701.75	0.229478	0.00815427	0.0395071
chr11:65764016-65769637	EIF1AD	282.846	333.031	0.235639	0.00437662	0.0252178
chr15:34376224-34394053	EMC7	799.234	941.702	0.236652	0.00413683	0.0242589
chr3:51575596-51697612	RAD54L2	517.654	617.439	0.254309	5.98105e-05	0.0012676
chr12:50478983-50494494	SMARCD1	582.725	701.244	0.267103	0.00366157	0.0223603
chr1:224572845-224622001	WDR26	2442.44	2990.53	0.292075	0.000709391	0.00722992
chr1:179809102-179846941	TOR1AIP2	3526.44	4337.06	0.298504	9.64673e-09	1.79246e-06
chr5:145826873-145891069	TCERG1	938.067	1155.45	0.300691	1.62621e-09	4.9766e-07
chr8:28747911-28910242	HMBOX1	215.213	266.083	0.306112	0.00255999	0.0174153
chr11:64532076-64546316	SF1	1251.51	1550.88	0.309418	0.00905051	0.0425305
chr4:140427192-140477577	SETD7	4306.14	5342.32	0.311073	1.00356e-05	0.000342177
chr17:42148098-42153712	G6PC3	354.198	442.308	0.320497	0.00232557	0.0163592
chr11:119076986-119178859	CBL	704.405	889.224	0.336141	0.00470623	0.026607
chrX:84258898-84348323	APOOL	227.709	287.6	0.336873	2.45992e-05	0.00065801
chrX:19552083-19905744	SH3KBP1	1581.77	2012.52	0.347466	0.000325338	0.00419966
chr7:32524945-32534870	LSM5	311.895	397.052	0.348269	0.00489917	0.027393
chr11:65154041-65180995	FRMD8	1017.3	1311.64	0.36663	5.28241e-05	0.00115956
chr11:76571917-76734850	ACER3	371.083	478.529	0.366863	0.00258443	0.0175311
chr12:117153596-117175843	C12orf49	667.628	861.898	0.368472	1.93759e-08	3.20302e-06
chr3:15295863-15382901	SH3BP5	258.418	334.019	0.370226	0.00671331	0.0342841
chr17:57297828-57353330	GDPD1	68.975	89.4155	0.374451	0.000626145	0.00661816
chr14:71374122-71582099	PCNX	3155.65	4107.01	0.380149	1.99094e-07	1.85944e-05
chr3:141595470-141645382	ATP1B3	1889.86	2469.96	0.386209	0.000520046	0.00579695
chr3:120043576-120068186	LRRC58	1579.78	2065.91	0.387049	4.24542e-06	0.000185664
chr17:57936841-57970306	TUBD1	97.1193	127.565	0.393408	0.00123356	0.0106932
chr6:36164550-36200567	BRPF3	364.772	486.629	0.415829	0.00322513	0.0205372
chr18:60382672-60647676	PHLPP1	238.224	319.609	0.423986	0.0110419	0.0487148
chr14:64854759-64926725	MTHFD1	869.366	1181.84	0.442997	0.0054858	0.0296941
chr16:18995256-19075262	TMC7	27.1496	37.1301	0.451658	0.00771799	0.0379607
chr19:40826967-40854434	C19orf47	107.774	148.022	0.457806	0.00202629	0.0149006
chr12:56631591-56652143	ANKRD52	1037.98	1444.44	0.476736	0.000248084	0.00346319
chr13:113344643-113541482	ATP11A	386.641	545.064	0.495431	0.00218226	0.0156169
chr9:132934857-132999583	NCS1	1677.63	2365.63	0.4958	0.00010778	0.00189746
chr1:9648932-9674935	TMEM201	168.237	243.715	0.534704	2.13091e-05	0.000591042
chr19:39616420-39670046	PAK4	205.952	301.313	0.548956	0.00738655	0.0366688
chr12:54624731-54673915	CBX5	3040.08	4491.64	0.563132	0.000161559	0.00255818
chr14:45605136-45670093	FANCM	200.525	309.284	0.625151	5.90846e-05	0.00125867
chr1:8412464-8877699	RERE	408.375	630.052	0.625576	0.000392823	0.00480307
chr13:77454304-77460540	KCTD12	1833.64	2857.34	0.639961	0.00219711	0.0156947
chr2:216807314-216878346	MREG	143.331	241.547	0.752955	0.0022315	0.0158936
chr6:97590037-97731052	MMS22L	323.186	571.634	0.822726	3.2945e-05	0.000819915
chr15:66797431-66841822	ZWILCH	359.092	647.422	0.850354	0.00379469	0.0228109
chr15:89631381-89745591	ABHD2	1781.99	3560.77	0.998699	2.17869e-06	0.000111851
chr14:51441981-51562422	TRIM9	13.1276	29.4561	1.16596	0.00728802	0.0363543
chr3:108268718-108308491	KIAA1524	226.57	518.829	1.1953	0.00247013	0.0170421
chr15:69706627-69740764	KIF23	598.962	1447.44	1.27297	0.00415788	0.0243013
chr20:13202418-13281297	ISM1	9.45425	42.4228	2.16581	0.008506	0.0406102
chr6:133562495-133853258	EYA4	8.80213	42.2934	2.26451	0.000169824	0.00264753
chr3:188889763-189041271	TPRG1	3.17006	38.0655	3.5859	0.0103809	0.0467976
